# Supplementary material for: Bovine herpesvirus 1 tegument protein UL21 plays critical roles in viral secondary envelopment and cell-to-cell spreading
Source: Oncotarget. 2017 Oct 10;8(55):94462–80. doi: 10.18632/oncotarget.21776 (PMC5706888; doi:10.18632/oncotarget.21776)
Supplement: Supplementary file 2 [file oncotarget-08-94462-s002.xlsx]

## Sheet: Sheet1
	Reference	PepCount	UniquePepCount	CoverPercent	MW	PI	IdentifiedName
	File, Scan(s)	Sequence	MH+	Diff(MH+)	Charge	Rank	XC	DeltaCn	Sp	RSp	Ions	PI	GroupCount	ProteinCount
$1-1		46	10	0.3265	36422.5	9.24	tr|K4P1A3|K4P1A3_9ALPH Capsid-binding protein UL16 OS=Bovine herpesvirus type 1.1 GN=UL16 PE=3 SV=1
	R15014_21_F151101,11618	K.IYVAVATLGR.L	1063.28	0.1592	2	1	3.1674	0.4085	1512.9	1	16|18	8.75	1	1
	R15014_21_F151101,11629	K.IYVAVATLGR.L	1063.28	0.2262	2	1	3.1994	0.4887	1405.5	1	16|18	8.75	1	1
	R15014_21_F151101,11930	K.IYVAVATLGR.L	1063.28	1.8382	2	1	2.7681	0.3964	1376.5	1	16|18	8.75	1	1
	R15014_21_F151101,12037	K.IYVAVATLGR.L	1063.28	0.5422	2	1	2.7943	0.4403	1292.8	1	15|18	8.75	1	1
	R15014_21_F151101,13576	R.ALTEELGCLHLVR.S	1511.74	0.3829	2	1	2.3843	0.3927	780.4	1	14|24	5.4	1	1
	R15014_21_F151101,13595	R.ALTEELGCLHLVR.S	1511.74	1.2049	2	1	2.4734	0.4268	848.4	1	16|24	5.4	1	1
	R15014_21_F151101,13743	R.ALTEELGCLHLVR.S	1511.74	-1.8331	2	1	2.3902	0.1902	637.3	1	15|24	5.4	1	1
	R15014_21_F151101,12025	R.GEAVPVNGAGWQLR.V	1454.62	-1.9254	2	1	2.6131	0.4521	856.7	1	21|26	6	1	1
	R15014_21_F151101,12158	R.GEAVPVNGAGWQLR.V	1454.62	0.1456	2	1	2.3342	0.5263	708.8	1	17|26	6	1	1
	R15014_21_F151101,12168	R.GEAVPVNGAGWQLR.V	1454.62	-0.4694	2	1	2.3654	0.5585	537.2	1	16|26	6	1	1
	R15014_21_F151101,12302	R.GEAVPVNGAGWQLR.V	1454.62	1.1866	2	1	2.4888	0.5678	575.8	1	18|26	6	1	1
	R15014_21_F151101,12344	R.GEAVPVNGAGWQLR.V	1454.62	1.2686	2	1	2.4478	0.5492	891.7	1	19|26	6	1	1
	R15014_21_F151101,16271	R.ITGALPELLAGVGPR.G	1464.73	0.314	2	1	3.0342	0.3215	1163.2	1	19|28	6	1	1
	R15014_21_F151101,16288	R.ITGALPELLAGVGPR.G	1464.73	-0.728	2	1	3.4686	0.5045	1373.8	1	21|28	6	1	1
	R15014_21_F151101,16295	R.ITGALPELLAGVGPR.G	1464.73	0.275	2	1	3.3797	0.4426	1316.9	1	22|28	6	1	1
	R15014_21_F151101,16313	R.ITGALPELLAGVGPR.G	1464.73	1.152	2	1	3.491	0.5127	1287.6	1	22|28	6	1	1
	R15014_21_F151101,16720	R.ITGALPELLAGVGPR.G	1464.73	1.479	2	1	3.019	0.4995	1200.5	1	21|28	6	1	1
	R15014_21_F151101,16728	R.ITGALPELLAGVGPR.G	1464.73	0.401	2	1	3.4276	0.4334	738.8	1	16|28	6	1	1
	R15014_21_F151101,6008	R.LLSHPEGCAACTAK.W	1515.68	0.4349	2	1	2.5425	0.28	744.3	1	18|26	6.73	1	1
	R15014_21_F151101,8219	R.LVSPEDASPGAAVR.V	1369.51	0.3118	2	1	2.4775	0.4817	688.4	1	19|26	4.37	1	1
	R15014_21_F151101,8230	R.LVSPEDASPGAAVR.V	1369.51	0.3478	2	1	2.3281	0.5408	834.5	1	21|26	4.37	1	1
	R15014_21_F151101,8332	R.LVSPEDASPGAAVR.V	1369.51	2.4178	2	1	2.6231	0.5494	1303.7	1	22|26	4.37	1	1
	R15014_21_F151101,8472	R.LVSPEDASPGAAVR.V	1369.51	-2.6932	2	1	2.8702	0.3342	549.7	1	17|26	4.37	1	1
	R15014_21_F151101,8538	R.LVSPEDASPGAAVR.V	1369.51	-2.6762	2	1	2.2455	0.2927	526.3	1	17|26	4.37	1	1
	R15014_21_F151101,11971	R.QDVPVAGDSSLFR.V	1391.51	-2.5566	2	1	2.6168	0.4252	1263	1	18|24	4.21	1	1
	R15014_21_F151101,11994	R.QDVPVAGDSSLFR.V	1391.51	-2.6446	2	1	3.0525	0.3842	975.1	1	17|24	4.21	1	1
	R15014_21_F151101,12147	R.QDVPVAGDSSLFR.V	1391.51	-0.6366	2	1	2.8669	0.4736	1195.8	1	17|24	4.21	1	1
	R15014_21_F151101,12149	R.QDVPVAGDSSLFR.V	1391.51	0.8054	2	1	2.2584	0.4713	792.6	1	14|24	4.21	1	1
	R15014_21_F151101,12159	R.QDVPVAGDSSLFR.V	1391.51	0.0274	2	1	2.6199	0.4432	948.5	1	16|24	4.21	1	1
	R15014_21_F151101,12319	R.QDVPVAGDSSLFR.V	1391.51	1.1444	2	1	2.9396	0.494	1655.5	1	19|24	4.21	1	1
	R15014_21_F151101,12419	R.QDVPVAGDSSLFR.V	1391.51	1.1734	2	1	2.6032	0.4149	850.5	1	15|24	4.21	1	1
	R15014_21_F151101,10685	R.RQDVPVAGDSSLFR.V	1547.7	-0.2822	2	1	2.8812	0.491	928.8	1	17|26	5.96	1	1
	R15014_21_F151101,10694	R.RQDVPVAGDSSLFR.V	1547.7	-0.1502	2	1	2.3883	0.5109	596.9	1	15|26	5.96	1	1
	R15014_21_F151101,10707	R.RQDVPVAGDSSLFR.V	1547.7	1.5408	3	1	4.0624	0.4904	1748.5	1	26|52	5.96	1	1
	R15014_21_F151101,10716	R.RQDVPVAGDSSLFR.V	1547.7	0.5038	3	1	4.0487	0.5403	1835.8	1	29|52	5.96	1	1
	R15014_21_F151101,10881	R.RQDVPVAGDSSLFR.V	1547.7	1.0948	2	1	2.874	0.5656	1266	1	19|26	5.96	1	1
	R15014_21_F151101,10915	R.RQDVPVAGDSSLFR.V	1547.7	1.0988	2	1	2.6351	0.4316	774.3	1	17|26	5.96	1	1
	R15014_21_F151101,12173	R.RQDVPVAGDSSLFR.V	1547.7	1.4318	2	1	2.3216	0.2083	513.2	1	14|26	5.96	1	1
	R15014_21_F151101,10756	R.VLFTDAVAR.V	992.154	0.0458	2	1	2.3497	0.213	982.2	1	15|16	5.81	1	1
	R15014_21_F151101,10761	R.VLFTDAVAR.V	992.154	0.9548	2	1	2.4802	0.2823	966.7	1	15|16	5.81	1	1
	R15014_21_F151101,11167	R.VLFTDAVAR.V	992.154	0.1048	2	1	2.2512	0.2992	841.1	1	15|16	5.81	1	1
	R15014_21_F151101,11178	R.VLFTDAVAR.V	992.154	0.5878	2	1	2.5924	0.2979	910.3	1	15|16	5.81	1	1
	R15014_21_F151101,11593	R.VLFTDAVAR.V	992.154	0.6508	2	1	2.5214	0.3628	763	1	14|16	5.81	1	1
	R15014_21_F151101,9365	R.VTLYITRPR.S	1119.34	-0.609	2	1	2.2853	0.3281	625.2	3	12|16	10.83	1	1
	R15014_21_F151101,9528	R.VTLYITRPR.S	1119.34	0.909	2	1	2.4349	0.362	466.7	1	12|16	10.83	1	1
	R15014_21_F151101,9539	R.VTLYITRPR.S	1119.34	0.886	2	1	2.4274	0.311	875.6	1	14|16	10.83	1	1
$2-1		9	5	0.1332	60261.2	5.21	tr|A0A089N4E8|A0A089N4E8_9ALPH Tegument protein UL21 OS=Bovine herpesvirus type 1.2 strain SP1777 GN=UL21 PE=4 SV=1
$2-2		9	5	0.1332	60214.1	5.2	tr|K4P3K8|K4P3K8_9ALPH Virion protein OS=Bovine herpesvirus type 1.1 GN=UL21 PE=4 SV=1
$2-3		9	5	0.1332	60376.3	5.21	tr|A0A089N3Z8|A0A089N3Z8_9ALPH Tegument protein UL21 OS=Bovine herpesvirus type 1.2 strain B589 GN=UL21 PE=4 SV=1
$2-4		9	5	0.1332	60272.2	5.26	tr|A0A089N3U0|A0A089N3U0_BHV1K Tegument protein UL21 OS=Bovine herpesvirus 1.2 (strain K22) GN=UL21 PE=4 SV=1
$2-5		9	5	0.1332	60261.2	5.21	tr|A0A089N470|A0A089N470_9ALPH Tegument protein UL21 OS=Bovine herpesvirus type 1.2 strain SM023 GN=UL21 PE=4 SV=1
	R15014_21_F151101,8323	K.GGAGGDGGGYDYDCDCDDAAAAAR.A	2338.25	0.8652	2	1	2.3541	0.4691	337.2	1	14|46	3.57	1	5
	R15014_21_F151101,12458	R.AAAPLDEGTVADAANDILR.E	1884.04	0.3555	2	1	2.739	0.6003	722.9	1	18|36	3.84	1	5
	R15014_21_F151101,12477	R.AAAPLDEGTVADAANDILR.E	1884.04	-0.4675	2	1	3.729	0.5044	1004.3	1	20|36	3.84	1	5
	R15014_21_F151101,15187	R.AAAPLDEGTVADAANDILR.E	1884.04	0.0785	2	1	2.6057	0.5001	412.2	1	14|36	3.84	1	5
	R15014_21_F151101,15197	R.AAAPLDEGTVADAANDILR.E	1884.04	0.5265	2	1	2.8663	0.4036	228.8	1	14|36	3.84	1	5
	R15014_21_F151101,7208	R.CADAVVLK.S	876.027	0.0426	2	1	2.3718	0.4035	691.2	1	12|14	5.83	1	5
	R15014_21_F151101,6573	R.GGAPAAGADLCGR.F	1173.26	-0.4138	2	1	2.2593	0.4256	403.7	2	13|24	5.83	1	5
	R15014_21_F151101,9055	R.SPATTEVIVTTAR.A	1346.51	2.4591	2	1	2.2525	0.4359	671.5	1	14|24	5.72	1	5
	R15014_21_F151101,9066	R.SPATTEVIVTTAR.A	1346.51	2.4331	2	1	2.5297	0.5878	392	1	13|24	5.72	1	5
Analysis revealed most of the data corresponded to peptides from UL16, 32.65% coverage with a 36,422.51 Da molecular weight and the presence of peptides from UL21, 26.9% coverage with a 60,261.18 Da molecular weight.
